# Supplementary material for: Exploration of biomarkers for systemic lupus erythematosus by machine-learning analysis
Source: BMC Immunol. 2023 Nov 10;24:44. doi: 10.1186/s12865-023-00581-0 (PMC10638835; doi:10.1186/s12865-023-00581-0)
Supplement: Supplementary file 1 — Additional file 1: Table S1. The information of datasets. [file 12865_2023_581_MOESM1_ESM.xlsx]

## Sheet: Sheet1
Table S1: The information of datasets
GEO accession	Platforms	Samples (Normal)	Samples (SLE)	Tissue
GSE121239	GPL13158/Affymetrix	20	292	PBMC
GSE81622	GPL10558/Illumina	25	30	PBMC
GSE11907	GPL96/Affymetrix	12	103	PBMC
GSE65391	GPL10558/Illumina	72	924	Peripheral blood
GSE49454	GPL10558/Illumina	20	157	Peripheral blood
