# Supplementary material for: Exploration of biomarkers for systemic lupus erythematosus by machine-learning analysis
Source: BMC Immunol. 2023 Nov 10;24:44. doi: 10.1186/s12865-023-00581-0 (PMC10638835; doi:10.1186/s12865-023-00581-0)
Supplement: Supplementary file 2 — Additional file 2: Table S2. Sequences of Primers for the real-time qPCR. [file 12865_2023_581_MOESM2_ESM.xlsx]

## Sheet: Sheet1
Table S2: Sequences of Primers for the real-time qPCR
Gene	Sequence
β-actin	forward: 5’-CACCATTGGCAATGAGCGGTTC-3’
	reverse: 5’- AGGTCTTTGCGGATGTCCACGT-3’
ABCB1	forward: 5’-GCTGTCAAGGAAGCCAATGCCT-3’
	reverse: 5’-TGCAATGGCGATCCTCTGCTTC-3’
CD247	forward: 5’-CTGCCTTGTTCCTGAGAGTGAAG-3’
	reverse: 5’-CATCGTACTCCTCTCTTCGTCC-3’
DSC1	forward: 5’-CAGAGTCAAGATGGCTTCCCAG-3’
	reverse: 5’-GTTCTCAAGTCGCCAGTGTGTTG-3’
KIR2DL3	forward: 5’-CCACTGAACCAAGCTCCGAAAC-3’
	reverse: 5’-GCACCAGCGATGAAGGAGAAAG-3’
MX2	forward: 5’-AAAAGCAGCCCTGTGAGGCATG-3’
	reverse: 5’-GTGATCTCCAGGCTGATGAGCT-3’
