# Supplementary material for: Exploration of biomarkers for systemic lupus erythematosus by machine-learning analysis
Source: BMC Immunol. 2023 Nov 10;24:44. doi: 10.1186/s12865-023-00581-0 (PMC10638835; doi:10.1186/s12865-023-00581-0)
Supplement: Supplementary file 3 — Additional file 3: Table S3. 242 DEGs between control normal and SLE samples. [file 12865_2023_581_MOESM3_ESM.xlsx]

## Sheet: Sheet1
Table S3: 242 DEGs between control normal and SLE samples
id	logFC	AveExpr	t	P.Value	adj.P.Val	B
MX2	0.724843	6.50057	13.0924	9.63e-34	5.42e-30	65.7881
SIGLEC1	1.60955	5.36054	12.3162	1.64e-30	2.64e-27	58.4708
KIR2DL3	-0.781908	4.15606	-12.1301	9.43e-30	1.33e-26	56.7506
IFIT3	1.07576	6.12496	11.8777	9.89e-29	1.11e-25	54.4391
EIF1AY	-1.09391	2.88401	-11.2093	4.38e-26	2.06e-23	48.4495
RSAD2	1.25815	5.87995	10.6852	4.52e-24	1.16e-21	43.8954
IFI27	1.69553	5.80733	10.6502	6.13e-24	1.5e-21	43.5963
SQRDL	0.817997	6.43811	10.4911	2.43e-23	4.98e-21	42.2431
OAS1	0.802155	5.81725	10.4789	2.7e-23	5.44e-21	42.1392
CD247	-0.737607	5.79483	-10.4474	3.55e-23	6.77e-21	41.8732
FCGR2C	0.908925	5.35748	10.3631	7.31e-23	1.27e-20	41.1631
ZCCHC2	0.848919	5.09673	10.3489	8.25e-23	1.41e-20	41.0443
DSC1	-0.744526	3.11873	-10.3466	8.42e-23	1.41e-20	41.0242
DVL1	0.807112	5.05477	10.3358	9.23e-23	1.52e-20	40.9344
ABCB1	-0.705514	3.83931	-10.2565	1.82e-22	2.84e-20	40.2701
RPS4Y1	-1.29939	3.83344	-10.2321	2.23e-22	3.34e-20	40.0671
IFIT1	1.11251	6.03464	10.2182	2.51e-22	3.67e-20	39.9512
TLR2	0.989633	6.13737	10.2021	2.88e-22	4.1e-20	39.8173
C1D	0.875205	4.91868	10.1591	4.15e-22	5.76e-20	39.4597
OASL	0.838979	5.68895	10.0917	7.32e-22	9.58e-20	38.9019
SERPING1	0.848251	4.93904	9.96355	2.14e-21	2.46e-19	37.8479
HIF1A	0.773019	6.39214	9.89835	3.69e-21	4.07e-19	37.3149
FCER1A	-0.771008	4.99848	-9.80502	8e-21	7.76e-19	36.5561
SYNGR2	1.04193	5.57246	9.78597	9.36e-21	8.85e-19	36.4018
DDX60	0.720433	5.86477	9.77186	1.05e-20	9.74e-19	36.2876
CSTA	0.98853	6.71873	9.76195	1.14e-20	1.03e-18	36.2075
SECTM1	0.712331	5.42231	9.73106	1.47e-20	1.28e-18	35.9582
IFIT5	0.863667	5.5449	9.66264	2.58e-20	2.06e-18	35.4077
MAGEL2	-0.784473	2.99584	-9.55239	6.34e-20	4.51e-18	34.5262
RCOR1	0.805885	4.93886	9.54724	6.61e-20	4.65e-18	34.4852
GJC1	-1.70479	3.23397	-9.51248	8.76e-20	5.9e-18	34.2088
F2R	-1.42013	4.07824	-9.48803	1.07e-19	7.07e-18	34.0147
BCL2A1	1.09738	6.20906	9.47933	1.15e-19	7.5e-18	33.9458
ITIH5	-1.48122	3.31322	-9.47028	1.23e-19	7.97e-18	33.8742
GABARAP	0.940599	6.81628	9.46204	1.32e-19	8.42e-18	33.8089
GLUL	0.824159	5.71246	9.44773	1.48e-19	9.35e-18	33.6957
CYB5B	-0.718315	4.50607	-9.42656	1.75e-19	1.1e-17	33.5285
UBE2K	0.759988	5.3457	9.41033	2e-19	1.22e-17	33.4005
MSH3	-1.10146	4.60602	-9.4061	2.07e-19	1.24e-17	33.3672
CLUAP1	-0.94102	4.47913	-9.40333	2.11e-19	1.26e-17	33.3453
USP9Y	-0.903721	2.39479	-9.39152	2.32e-19	1.36e-17	33.2524
SSTR2	-0.79483	3.37287	-9.38486	2.45e-19	1.42e-17	33.1999
HIST1H2AJ	1.16649	4.98717	9.35568	3.1e-19	1.73e-17	32.9705
GALNT7	0.880866	4.83362	9.3445	3.39e-19	1.88e-17	32.8828
ZNF549	-1.24719	3.47149	-9.30885	4.51e-19	2.37e-17	32.6035
IFI44L	1.08148	6.11698	9.27533	5.89e-19	3e-17	32.3416
NDUFS6	1.40264	5.68188	9.244	7.55e-19	3.76e-17	32.0973
IER2	0.917854	6.89002	9.23292	8.25e-19	4.05e-17	32.011
APOL6	0.765404	5.13542	9.14032	1.72e-18	7.79e-17	31.2932
ZNF223	-0.854118	3.77225	-9.13969	1.72e-18	7.8e-17	31.2883
CHRNA5	-1.02606	3.22324	-9.12256	1.97e-18	8.68e-17	31.1561
TUBB3	0.857704	5.32663	9.1198	2.02e-18	8.81e-17	31.1348
KIAA1751	-0.703597	3.73187	-9.11085	2.16e-18	9.3e-17	31.0658
PRKAR2B	1.04024	5.36872	9.10095	2.34e-18	1e-16	30.9895
CHST11	0.81073	5.38955	9.08056	2.75e-18	1.15e-16	30.8325
DNTTIP2	0.772235	5.48601	9.04411	3.65e-18	1.47e-16	30.5527
SLPI	1.11588	5.56677	9.02522	4.24e-18	1.69e-16	30.4079
CENPB	-0.721413	4.34119	-8.97927	6.06e-18	2.29e-16	30.0568
USP18	0.972039	4.79932	8.96838	6.6e-18	2.48e-16	29.9737
ROCK2	-1.03541	4.67084	-8.92938	8.94e-18	3.18e-16	29.6769
BRAP	0.71701	4.62721	8.90948	1.04e-17	3.65e-16	29.5258
LSP1	0.793162	6.26031	8.88574	1.25e-17	4.24e-16	29.3459
LAIR1	-0.820394	5.35451	-8.8856	1.25e-17	4.24e-16	29.3448
AKR1D1	-1.55161	3.24161	-8.84966	1.66e-17	5.48e-16	29.0731
HLA-C	0.772904	7.15504	8.84681	1.69e-17	5.59e-16	29.0516
CHRNB2	0.711312	4.30762	8.83774	1.82e-17	5.82e-16	28.9832
RPL34	0.846441	7.23744	8.83049	1.92e-17	6.14e-16	28.9284
UFD1L	0.797792	5.8497	8.81723	2.13e-17	6.61e-16	28.8285
PF4	1.42444	6.44834	8.81241	2.21e-17	6.79e-16	28.7923
CLU	0.872155	5.22388	8.78938	2.63e-17	7.95e-16	28.6191
RBM8A	0.706403	5.01727	8.78386	2.75e-17	8.27e-16	28.5776
NAG18	-1.66862	3.25389	-8.77133	3.02e-17	8.98e-16	28.4836
PCDHGB6	-0.918824	2.37351	-8.76813	3.1e-17	9.18e-16	28.4596
ZNF430	-1.17603	4.48382	-8.76017	3.29e-17	9.65e-16	28.3999
FMR1	1.31458	5.56916	8.75381	3.46e-17	1e-15	28.3522
NAIP	0.785514	5.47841	8.75157	3.52e-17	1.02e-15	28.3354
UBE2D1	0.711039	4.84023	8.75054	3.55e-17	1.02e-15	28.3278
GPR1	-0.804483	3.42333	-8.7198	4.48e-17	1.25e-15	28.0979
CD6	-0.895528	4.66417	-8.7111	4.79e-17	1.33e-15	28.0329
NOTCH2NL	0.75349	6.13507	8.69965	5.23e-17	1.43e-15	27.9474
CCR5	0.713872	4.6085	8.69077	5.6e-17	1.52e-15	27.8812
CLIC3	-0.763646	4.13909	-8.68374	5.9e-17	1.59e-15	27.8289
TDRD1	-0.822075	3.02358	-8.67881	6.13e-17	1.63e-15	27.7922
CDC27	0.770011	4.84249	8.66572	6.77e-17	1.78e-15	27.6948
RAP1B	0.791325	6.70577	8.657	7.23e-17	1.88e-15	27.63
HMGN3	0.858253	5.97615	8.65535	7.33e-17	1.9e-15	27.6177
NDUFB4	0.991931	5.54593	8.65439	7.38e-17	1.9e-15	27.6105
CSF2RB	1.00216	6.23384	8.641	8.17e-17	2.06e-15	27.5112
TRAPPC10	0.870586	4.93238	8.63012	8.87e-17	2.22e-15	27.4304
PODNL1	0.703871	4.28319	8.62976	8.89e-17	2.22e-15	27.4277
MMP9	0.757328	5.47106	8.62217	9.42e-17	2.34e-15	27.3715
RPL23A	0.792264	7.35741	8.61641	9.84e-17	2.44e-15	27.3288
CHD9	-0.704975	4.29788	-8.60243	1.09e-16	2.69e-15	27.2254
TNC	-0.802993	2.87771	-8.58859	1.21e-16	2.95e-15	27.1231
FKSG49	1.1855	5.65345	8.57313	1.36e-16	3.25e-15	27.009
SLC44A4	-1.1637	3.68024	-8.56942	1.4e-16	3.33e-15	26.9816
KCNH6	-1.1685	3.48031	-8.54238	1.72e-16	3.99e-15	26.7824
LAMP3	0.743532	4.6953	8.53926	1.76e-16	4.07e-15	26.7595
RNF139	0.982516	5.45329	8.51931	2.05e-16	4.61e-15	26.6128
SERPINA10	-0.856697	2.97182	-8.50901	2.21e-16	4.95e-15	26.5372
NUBPL	-1.1628	3.36541	-8.50263	2.32e-16	5.15e-15	26.4904
SAMHD1	0.723149	5.53913	8.48996	2.55e-16	5.6e-15	26.3976
FKTN	-1.16366	4.04531	-8.47115	2.93e-16	6.34e-15	26.2599
DMC1	-1.2624	3.39716	-8.45352	3.35e-16	7.12e-15	26.131
LOC440434	0.966966	5.47005	8.44456	3.58e-16	7.57e-15	26.0656
XPNPEP3	-0.962196	4.42385	-8.43965	3.71e-16	7.81e-15	26.0298
BZW1	0.948001	5.97068	8.42818	4.04e-16	8.38e-15	25.9462
APOL1	0.940078	5.05442	8.41351	4.51e-16	9.13e-15	25.8393
ZNF674	-1.93498	2.81799	-8.39008	5.37e-16	1.06e-14	25.6691
PGF	0.8127	4.83762	8.36698	6.37e-16	1.23e-14	25.5015
IL2RG	0.764246	6.38304	8.35896	6.76e-16	1.29e-14	25.4434
IL10	-1.08915	3.57421	-8.31722	9.21e-16	1.71e-14	25.1417
SAE1	-0.807842	4.77212	-8.31062	9.67e-16	1.78e-14	25.0941
LTF	0.998343	5.76603	8.29014	1.12e-15	2.03e-14	24.9466
LBR	0.79066	6.53706	8.27612	1.25e-15	2.23e-14	24.8458
DND1	0.785543	5.18403	8.27267	1.28e-15	2.28e-14	24.821
KDM5A	0.869845	5.06027	8.26126	1.39e-15	2.45e-14	24.739
HDDC2	-0.708263	4.75719	-8.25256	1.48e-15	2.6e-14	24.6766
ANXA2P2	-0.869594	5.58972	-8.23095	1.74e-15	2.97e-14	24.5218
HIST1H3F	-0.783521	3.38974	-8.21373	1.97e-15	3.33e-14	24.3986
SART1	0.71878	5.23619	8.19864	2.2e-15	3.65e-14	24.2909
PTPN1	-0.740994	4.25845	-8.19513	2.26e-15	3.74e-14	24.2658
KLF9	-0.709484	4.2772	-8.17675	2.58e-15	4.21e-14	24.1347
MTA2	-0.729069	3.54729	-8.16089	2.9e-15	4.64e-14	24.0219
C5AR1	0.730263	6.59627	8.1524	3.08e-15	4.9e-14	23.9615
MXI1	1.03319	6.29498	8.14384	3.28e-15	5.18e-14	23.9007
FCGR3B	1.09178	6.82678	8.10601	4.31e-15	6.58e-14	23.6326
S100P	1.08863	6.37327	8.10556	4.33e-15	6.59e-14	23.6294
TAF9B	0.7818	4.276	8.06012	6.01e-15	8.75e-14	23.3085
SQSTM1	-0.730805	4.95022	-8.05994	6.02e-15	8.75e-14	23.3073
FBXL4	0.758913	4.15014	8.05968	6.03e-15	8.75e-14	23.3055
PRR11	0.712779	5.61346	8.05721	6.14e-15	8.86e-14	23.2881
AMPD2	1.14526	5.66415	8.03817	7.04e-15	1e-13	23.154
PLCB3	0.801443	4.94167	8.0131	8.43e-15	1.18e-13	22.978
SLC12A7	0.822862	5.08786	8.00412	8.99e-15	1.25e-13	22.9151
CBFA2T3	0.7629	5.23201	7.97818	1.08e-14	1.47e-13	22.7335
ORAI3	0.854579	5.82016	7.97301	1.12e-14	1.51e-13	22.6974
TNFSF15	-0.712906	2.86745	-7.93737	1.45e-14	1.9e-13	22.4488
HNRNPA1	0.73134	6.03961	7.91869	1.66e-14	2.14e-13	22.3188
IL18	-1.17658	4.25468	-7.91729	1.67e-14	2.16e-13	22.3091
FKBP9	0.760755	4.7439	7.89011	2.03e-14	2.55e-13	22.1204
RPS7	0.762472	6.79573	7.84192	2.85e-14	3.48e-13	21.7872
CRISP3	0.928041	4.26244	7.8093	3.59e-14	4.29e-13	21.5625
BIRC7	0.710532	4.4148	7.73522	6.04e-14	6.77e-13	21.055
SNX15	0.769014	5.54746	7.70874	7.27e-14	7.93e-13	20.8745
PABPC3	0.772384	6.40084	7.66843	9.63e-14	1.02e-12	20.6006
TECPR2	0.828195	4.8797	7.66134	1.01e-13	1.07e-12	20.5526
CD177	0.763521	4.3663	7.61107	1.43e-13	1.47e-12	20.2129
OPHN1	1.43783	6.52107	7.59431	1.61e-13	1.62e-12	20.1
GNG10	0.71453	6.54416	7.58768	1.68e-13	1.69e-12	20.0554
ZNF267	0.875405	5.23284	7.57227	1.87e-13	1.86e-12	19.9518
MYO15B	0.709021	4.8236	7.56728	1.94e-13	1.91e-12	19.9184
VOPP1	0.730631	6.32642	7.56517	1.97e-13	1.93e-12	19.9042
HNRNPD	-0.71347	5.40141	-7.53749	2.38e-13	2.29e-12	19.7188
ZNF480	-0.713153	3.14903	-7.52239	2.64e-13	2.51e-12	19.6178
LIMD2	0.715907	5.72731	7.50939	2.88e-13	2.72e-12	19.5311
GPT	0.830213	4.19734	7.50316	3.01e-13	2.82e-12	19.4896
GPR171	0.928122	5.60884	7.48061	3.51e-13	3.25e-12	19.3394
SNCG	0.837647	3.92072	7.46753	3.84e-13	3.52e-12	19.2526
SHCBP1	-1.57668	3.07689	-7.46213	3.98e-13	3.63e-12	19.2167
ARL2BP	-0.795444	4.51527	-7.44805	4.38e-13	3.96e-12	19.1233
TMEM87A	-0.716937	4.93605	-7.43561	4.77e-13	4.29e-12	19.041
ABO	0.717053	3.9341	7.39286	6.37e-13	5.58e-12	18.7587
REEP2	0.734677	3.92468	7.37959	6.96e-13	6.07e-12	18.6714
PLP1	-0.768568	2.6207	-7.37652	7.11e-13	6.19e-12	18.6512
NPM1	1.1136	6.01028	7.30442	1.15e-12	9.6e-12	18.1789
PPCDC	0.872765	5.20179	7.25469	1.61e-12	1.29e-11	17.8554
TNFAIP6	0.745916	5.26465	7.22992	1.9e-12	1.49e-11	17.6948
BLZF1	-0.7706	4.05961	-7.2063	2.22e-12	1.71e-11	17.5422
AIRE	-0.837106	4.10935	-7.19295	2.43e-12	1.86e-11	17.4561
GYPB	0.740462	4.7074	7.16847	2.85e-12	2.16e-11	17.2985
DKK4	0.731343	3.7973	7.16793	2.86e-12	2.16e-11	17.2951
SIGLEC5	0.771507	5.69373	7.11322	4.1e-12	2.99e-11	16.9446
S1PR5	-0.755917	4.0359	-7.11215	4.13e-12	3e-11	16.9378
RPL29	0.802246	6.56888	7.07469	5.28e-12	3.77e-11	16.699
SLC4A1	0.743294	5.07481	7.0733	5.33e-12	3.78e-11	16.6902
SPTB	0.704807	4.46678	7.07066	5.42e-12	3.83e-11	16.6735
PRNP	-0.81295	4.69859	-7.06759	5.53e-12	3.9e-11	16.6539
RC3H1	0.859012	5.15752	7.02935	7.09e-12	4.89e-11	16.4115
TINAGL1	0.804393	4.33936	7.01441	7.82e-12	5.32e-11	16.3171
KLHL2	0.739359	5.9936	7.00206	8.47e-12	5.7e-11	16.2392
ST20	1.05083	5.4781	6.97532	1.01e-11	6.64e-11	16.0708
MANSC1	0.852419	5.12318	6.94366	1.24e-11	8.03e-11	15.8722
KCNJ15	0.762608	5.30642	6.94308	1.24e-11	8.05e-11	15.8686
HBD	0.765788	6.24446	6.93667	1.29e-11	8.34e-11	15.8284
GCGR	0.725219	3.6635	6.91928	1.44e-11	9.24e-11	15.7198
CYP4F3	0.881685	5.50442	6.91813	1.46e-11	9.29e-11	15.7126
IGLL1	-0.822996	4.14685	-6.91395	1.5e-11	9.51e-11	15.6864
ERGIC3	-0.704628	4.4934	-6.84886	2.27e-11	1.4e-10	15.2818
PDIA3	0.822587	5.18878	6.8417	2.37e-11	1.45e-10	15.2375
KIAA0101	-0.911214	4.53964	-6.83153	2.53e-11	1.54e-10	15.1746
RPL18	-0.729476	6.11328	-6.72948	4.83e-11	2.77e-10	14.5478
ITGB1	-0.716004	4.50773	-6.69842	5.86e-11	3.31e-10	14.3587
PRDM12	0.837564	4.0545	6.68902	6.22e-11	3.49e-10	14.3016
USP49	-0.777055	3.83777	-6.60681	1.04e-10	5.59e-10	13.8048
PIK3IP1	-0.70134	5.07059	-6.57601	1.25e-10	6.65e-10	13.62
ZNF682	-0.77935	3.67622	-6.5292	1.67e-10	8.67e-10	13.3406
APOL2	0.877798	5.58954	6.52631	1.7e-10	8.8e-10	13.3234
HCG4	-0.814474	3.56361	-6.51469	1.83e-10	9.4e-10	13.2544
AHSP	0.733174	5.40719	6.4934	2.08e-10	1.06e-09	13.128
KRT1	0.911033	4.98019	6.48917	2.14e-10	1.09e-09	13.103
COPA	-0.716773	4.57093	-6.48364	2.21e-10	1.12e-09	13.0703
SUZ12	-0.706657	4.92998	-6.46527	2.47e-10	1.24e-09	12.9617
GTF2H5	-0.880798	3.95577	-6.38562	4.01e-10	1.93e-09	12.494
RPS14	-0.841993	5.74545	-6.37141	4.37e-10	2.09e-09	12.411
FAM120A	-0.70778	4.87997	-6.34763	5.04e-10	2.38e-09	12.2726
TECR	-0.764227	4.23214	-6.31268	6.21e-10	2.88e-09	12.0699
FKBP8	0.974067	5.81538	6.27058	7.98e-10	3.62e-09	11.827
YWHAH	-0.891634	4.51172	-6.26039	8.47e-10	3.83e-09	11.7685
OLFM4	0.84374	4.85904	6.2467	9.19e-10	4.13e-09	11.6899
ENO1	-0.80428	5.20442	-6.24627	9.21e-10	4.13e-09	11.6875
MYC	-0.742944	4.54556	-6.23715	9.72e-10	4.35e-09	11.6351
MGAM	1.14169	5.77177	6.23699	9.73e-10	4.35e-09	11.6343
ALPP	-0.947486	3.91047	-6.15902	1.54e-09	6.65e-09	11.1901
MYL4	0.798585	5.68533	6.15796	1.55e-09	6.69e-09	11.1842
IL1R2	0.853297	5.49715	6.15792	1.55e-09	6.69e-09	11.1839
RPL31	-0.999314	5.55621	-6.05241	2.86e-09	1.17e-08	10.5907
SELENBP1	0.772486	5.35833	5.98581	4.2e-09	1.66e-08	10.2207
EPB42	1.10224	5.33388	5.92553	5.92e-09	2.28e-08	9.88884
PSMC3IP	0.839614	5.22386	5.87681	7.79e-09	2.93e-08	9.62279
KRT23	0.999454	5.48771	5.81564	1.1e-08	4.01e-08	9.29144
HLA-DRB4	-1.03205	4.17721	-5.74199	1.65e-08	5.87e-08	8.89644
RFTN1	-0.712618	4.73327	-5.7164	1.91e-08	6.68e-08	8.76023
TNFRSF10C	0.739243	5.43916	5.57868	4.04e-08	1.34e-07	8.03638
PPP4R2	0.797738	5.00842	5.55958	4.48e-08	1.47e-07	7.93721
ZNF528	0.888648	4.93266	5.51822	5.59e-08	1.81e-07	7.72348
NECAB2	0.803727	4.64205	5.50387	6.03e-08	1.94e-07	7.64964
RPS27A	-0.830198	5.82459	-5.4611	7.58e-08	2.41e-07	7.4306
CXCR1	0.946731	5.72742	5.3763	1.18e-07	3.65e-07	7.00078
KCNJ2	0.841851	5.88474	5.35506	1.32e-07	4.05e-07	6.89409
MMP8	0.729005	3.98988	5.30056	1.76e-07	5.25e-07	6.62195
SPATA1	0.836987	4.37649	5.17595	3.33e-07	9.52e-07	6.00909
DDX6	0.800324	5.3512	4.99256	8.33e-07	2.24e-06	5.13092
MME	0.887822	5.34013	4.94245	1.06e-06	2.82e-06	4.89591
ST6GALNAC2	0.73126	5.35731	4.80554	2.06e-06	5.21e-06	4.26476
STEAP4	0.856667	5.23737	4.782	2.31e-06	5.77e-06	4.1579
PHLPP1	0.732458	5.12418	4.75936	2.57e-06	6.37e-06	4.05553
MEFV	0.777486	5.93142	4.71137	3.22e-06	7.88e-06	3.84005
SPCS2	-1.03847	3.80714	-4.3748	1.49e-05	3.3e-05	2.3849
BTNL8	0.786015	4.41671	4.21936	2.93e-05	6.2e-05	1.74648
RPLP2	-0.708289	5.66653	-4.13605	4.17e-05	8.64e-05	1.41311
PI3	0.777483	5.53344	3.99102	7.6e-05	0.000151644	0.847597
