# Supplementary material for: Exploration of biomarkers for systemic lupus erythematosus by machine-learning analysis
Source: BMC Immunol. 2023 Nov 10;24:44. doi: 10.1186/s12865-023-00581-0 (PMC10638835; doi:10.1186/s12865-023-00581-0)
Supplement: Supplementary file 4 — Additional file 4: Table S4. GSEA results. [file 12865_2023_581_MOESM4_ESM.xlsx]

## Sheet: Sheet1
Table S4: GSEA results
ID	Description	setSize	enrichmentScore	NES	pvalue	p.adjust	qvalues	rank	leading_edge	core_enrichment
hsa03010	hsa03010	Ribosome	97	-0.420962	-1.85875	0.000446429	0.000446429	0.136278	1965	tags=33%, list=18%, signal=27%	9553/6168/6193/51023/6202/6228/6183/51187/6129/6217/6150/55173/6223/4736/6194/6203/6138/64981/6209/6210/9801/6234/6206/6165/6232/6157/6181/6141/6233/6208/6160/6192
hsa05332	hsa05332	Graft-versus-host disease	36	-0.515858	-1.85626	0.00296485	0.00296485	0.423607	2229	tags=56%, list=21%, signal=44%	3112/3108/3558/3458/3002/3109/5551/115653/940/3113/3824/3122/356/3111/941/3811/3802/3117/3804/3126
hsa05330	hsa05330	Allograft rejection	33	-0.513283	-1.80929	0.00549915	0.00549915	0.423607	2433	tags=55%, list=22%, signal=42%	3112/3108/3558/3458/3002/3109/5551/940/3593/3113/3122/356/3111/941/3592/3117/3126/3586
hsa04612	hsa04612	Antigen processing and presentation	61	-0.40326	-1.63142	0.00761201	0.00761201	0.423607	1976	tags=33%, list=18%, signal=27%	3458/3808/5641/3109/8302/972/115653/3810/3113/3824/3122/3823/3111/1385/3805/3811/3802/3117/3804/3126
hsa03030	hsa03030	DNA replication	34	-0.497012	-1.76587	0.00822611	0.00822611	0.423607	2933	tags=53%, list=27%, signal=39%	79621/4174/1763/4176/2237/5558/5983/5981/5422/246243/6118/29935/5424/4172/6742/6117/4175/54107
hsa00620	hsa00620	Pyruvate metabolism	39	-0.462101	-1.69289	0.00986278	0.00986278	0.423607	1253	tags=31%, list=12%, signal=27%	1737/5105/4190/5162/10327/223/131/38/2271/124/4199/4191
hsa05320	hsa05320	Autoimmune thyroid disease	46	-0.429328	-1.63623	0.0101206	0.0101206	0.423607	2433	tags=46%, list=22%, signal=36%	3112/3446/3439/3108/3558/3445/3002/3109/3452/5551/3440/940/1081/3113/3122/356/3111/941/3117/3126/3586
hsa03018	hsa03018	RNA degradation	52	-0.412123	-1.61155	0.0111014	0.0111014	0.423607	1803	tags=38%, list=17%, signal=32%	4850/27257/2027/7832/5214/4848/23658/5394/10950/57819/3313/51013/26986/3329/23644/80349/9652/694/51690/2023
hsa05323	hsa05323	Rheumatoid arthritis	77	-0.362479	-1.52917	0.013445	0.013445	0.424862	2566	tags=45%, list=24%, signal=35%	534/51382/3112/537/8600/54/3108/51561/3458/51606/535/3109/284/23545/523/3725/2920/6372/940/3113/6374/9550/3122/3605/2353/3111/5741/941/4314/3689/6352/3117/4050/3126/3606
hsa04940	hsa04940	Type I diabetes mellitus	39	-0.440602	-1.61413	0.0143654	0.0143654	0.424862	2229	tags=49%, list=21%, signal=39%	3112/3108/3558/3458/3002/3109/5551/940/3593/3113/3382/3122/356/3329/3111/941/3592/3117/3126
hsa04530	hsa04530	Tight junction	137	-0.299662	-1.40222	0.016906	0.016906	0.424862	2479	tags=31%, list=23%, signal=24%	7454/87/9073/51762/5581/9693/6714/10376/5562/595/10627/5564/4637/909/5962/7082/3725/23562/51735/84612/4627/83700/910/9181/3996/5518/5565/51421/2064/79861/4214/1080/387/5515/913/5521/154796/10092/10097/7430/3688/9475
hsa04928	hsa04928	Parathyroid hormone synthesis, secretion and action	95	-0.332791	-1.46471	0.0191579	0.0191579	0.424862	2318	tags=34%, list=21%, signal=27%	2770/8600/5330/8074/4666/1026/10672/23236/64764/1958/11214/596/2778/5332/5579/6667/4209/5744/5144/2353/387/5741/1385/4929/9365/369/10568/9247/5578/3710/6257/3727
hsa04613	hsa04613	Neutrophil extracellular trap formation	100	0.334831	1.43752	0.0198556	0.0198556	0.424862	1518	tags=27%, list=14%, signal=23%	2215/7097/5331/728/1432/10105/366/4689/6404/3146/820/4688/1378/2209/64581/10014/177/718/208/6403/27180/9759/2212/837/7099/566/2266
hsa03440	hsa03440	Homologous recombination	32	-0.456699	-1.59979	0.021004	0.021004	0.424862	1347	tags=28%, list=12%, signal=25%	6118/25788/29935/5424/8940/6742/6117/83990/472
hsa05166	hsa05166	Human T-cell leukemia virus 1 infection	200	-0.26748	-1.32012	0.0221573	0.0221573	0.424862	1069	tags=18%, list=10%, signal=16%	4792/3113/7419/3716/7416/5605/3122/6513/51433/8697/896/2002/292/4214/2353/3111/4790/4089/1385/83447/1017/472/3689/10393/3560/25847/8829/894/291/3117/5902/2113/8295/4609/3126
hsa05206	hsa05206	MicroRNAs in cancer	146	-0.28739	-1.35938	0.0222686	0.0222686	0.424862	2509	tags=33%, list=23%, signal=26%	3236/6624/23414/7057/6541/3065/9493/5581/6659/1026/23411/5268/595/8434/5296/596/5336/3690/5962/599/4851/2744/8091/5579/836/659/3066/9252/8626/5605/63923/2064/1021/4790/387/1399/472/7431/960/894/7976/5578/4233/7430/1786/5243/4609/3371
hsa00512	hsa00512	Mucin type O-glycan biosynthesis	21	0.510476	1.57079	0.0275545	0.0275545	0.463707	1651	tags=43%, list=15%, signal=36%	51809/10610/79623/9245/56913/9334/2589/6483/29071
hsa05208	hsa05208	Chemical carcinogenesis - reactive oxygen species	165	-0.274915	-1.32287	0.0285377	0.0285377	0.463707	2299	tags=31%, list=21%, signal=25%	6647/4714/6714/1350/4259/847/1572/2053/4696/4702/5296/2940/2952/7384/6392/27089/8517/3725/5747/1537/1728/4792/7419/4713/9377/10327/7416/5605/4724/8644/1327/292/2353/4780/4708/4790/196/4695/83447/1337/6390/52/369/291/1109/4233/4705/5781/1535/374291/5770
hsa05150	hsa05150	Staphylococcus aureus infection	71	0.357692	1.44355	0.0289908	0.0289908	0.463707	1307	tags=25%, list=12%, signal=22%	2215/25984/9103/728/1669/6404/820/719/3115/2209/3882/2213/3883/3868/718/3866/6403/2212
hsa00140	hsa00140	Steroid hormone biosynthesis	42	-0.402862	-1.50737	0.0303808	0.0303808	0.463707	1730	tags=33%, list=16%, signal=28%	51478/1312/3284/1588/79154/7367/8644/51144/9420/7363/79799/8630/1109/6718
hsa05310	hsa05310	Asthma	26	-0.467785	-1.55712	0.032636	0.032636	0.471015	1786	tags=38%, list=16%, signal=32%	3109/2206/8288/3113/3122/3111/3117/2205/3126/3586
hsa03250	hsa03250	Viral life cycle - HIV-1	51	0.387115	1.47423	0.0342212	0.0342212	0.471015	1852	tags=29%, list=17%, signal=25%	4600/25939/1234/256987/5478/27183/4599/9582/5903/6827/4298/2033/27350/10955/11052
hsa05171	hsa05171	Coronavirus disease - COVID-19	197	-0.260171	-1.28093	0.0354886	0.0354886	0.471015	1823	tags=25%, list=17%, signal=22%	6193/5296/1675/3452/1536/5336/7098/29110/6202/6228/114548/59272/8517/3725/6885/51187/3440/6129/6217/5579/3654/6223/4792/3593/4736/3716/6773/7450/6194/6203/6138/2353/4790/6209/4314/6210/3592/6234/8829/6206/5578/6165/6232/6157/6181/6141/6233/6208/6160/6192
hsa00280	hsa00280	Valine, leucine and isoleucine degradation	41	-0.388357	-1.44498	0.043655	0.043655	0.509409	3455	tags=49%, list=32%, signal=33%	587/3158/501/36/5096/549/593/1962/224/4329/3157/1629/5019/3033/223/38/34/594/5095/27034
hsa00053	hsa00053	Ascorbate and aldarate metabolism	15	-0.537267	-1.53255	0.0452272	0.0452272	0.509409	884	tags=67%, list=8%, signal=61%	501/7358/224/9104/7367/10327/223/7363/79799/9365
hsa00515	hsa00515	Mannose type O-glycan biosynthesis	12	-0.579689	-1.55534	0.0462202	0.0462202	0.509409	1476	tags=50%, list=14%, signal=43%	10690/2526/8703/79147/55624/2218
hsa03430	hsa03430	Mismatch repair	22	-0.471249	-1.50061	0.0464197	0.0464197	0.509409	2174	tags=41%, list=20%, signal=33%	5983/5981/6118/29935/5424/6742/6117/2956/4437
hsa00970	hsa00970	Aminoacyl-tRNA biosynthesis	14	-0.55155	-1.54155	0.0467251	0.0467251	0.509409	2330	tags=50%, list=21%, signal=39%	79587/79731/55157/55699/10667/54938/57038
