# Supplementary material for: Exploration of biomarkers for systemic lupus erythematosus by machine-learning analysis
Source: BMC Immunol. 2023 Nov 10;24:44. doi: 10.1186/s12865-023-00581-0 (PMC10638835; doi:10.1186/s12865-023-00581-0)
Supplement: Supplementary file 6 — Additional file 6: Table S6. 214 overlapping genes from WGCNA and DEGs. [file 12865_2023_581_MOESM6_ESM.xlsx]

## Sheet: Sheet1
Table S6: 214 overlapping genes from WGCNA and DEGs
AIRE
AKR1D1
AMPD2
ANXA2P2
BLZF1
BZW1
C1D
CCR5
CHST11
CLUAP1
CSF2RB
CSTA
CYB5B
DMC1
DNTTIP2
F2R
FBXL4
FCGR2C
FKSG49
FKTN
FMR1
GABARAP
GALNT7
GJC1
GLUL
GPR1
HCG4
HIF1A
HIST1H3F
HLA-C
HMGN3
HNRNPA1
IER2
IGLL1
IL10
IL18
IL2RG
ITIH5
KCNH6
KDM5A
LAIR1
LOC440434
MAGEL2
MSH3
MTA2
MYO15B
NAG18
NDUFB4
NDUFS6
NOTCH2NL
NPM1
PABPC3
PF4
PGF
PRKAR2B
PRR11
PTPN1
RAP1B
RBM8A
RCOR1
RNF139
ROCK2
RPL23A
RPL29
RPL34
RPS7
SAMHD1
SART1
SECTM1
SERPINA10
SLC12A7
SLC44A4
SQRDL
SSTR2
SYNGR2
TAF9B
TLR2
UBE2D1
UBE2K
USP49
VOPP1
XPNPEP3
ZCCHC2
ZNF549
ZNF674
ABCB1
ABO
AHSP
APOL1
APOL2
APOL6
ARL2BP
BCL2A1
BIRC7
BRAP
BTNL8
C5AR1
CBFA2T3
CD247
CD6
CDC27
CENPB
CHD9
CHRNA5
CHRNB2
CLIC3
CLU
COPA
CXCR1
CYP4F3
DDX6
DKK4
DND1
DSC1
DVL1
ENO1
EPB42
ERGIC3
FAM120A
FCGR3B
FKBP8
FKBP9
GCGR
GNG10
GPR171
GPT
GTF2H5
GYPB
HBD
HDDC2
HIST1H2AJ
HNRNPD
IFIT5
IL1R2
ITGB1
KCNJ15
KCNJ2
KIAA0101
KIAA1751
KIR2DL3
KLF9
KLHL2
KRT1
KRT23
LBR
LIMD2
LSP1
MANSC1
MEFV
MGAM
MME
MX2
MXI1
MYC
MYL4
NAIP
NECAB2
NUBPL
OPHN1
ORAI3
PCDHGB6
PHLPP1
PI3
PIK3IP1
PLCB3
PLP1
PODNL1
PPCDC
PPP4R2
PRDM12
PRNP
PSMC3IP
RC3H1
REEP2
RFTN1
RPL18
RPL31
RPS14
RPS27A
S100P
SAE1
SELENBP1
SHCBP1
SIGLEC5
SLC4A1
SLPI
SNCG
SNX15
SPATA1
SPCS2
SPTB
SQSTM1
ST20
ST6GALNAC2
STEAP4
SUZ12
TDRD1
TECPR2
TECR
TINAGL1
TMEM87A
TNC
TNFAIP6
TNFRSF10C
TNFSF15
TRAPPC10
TUBB3
UFD1L
YWHAH
ZNF223
ZNF267
ZNF430
ZNF480
ZNF528
