# Supplementary material for: Exploration of biomarkers for systemic lupus erythematosus by machine-learning analysis
Source: BMC Immunol. 2023 Nov 10;24:44. doi: 10.1186/s12865-023-00581-0 (PMC10638835; doi:10.1186/s12865-023-00581-0)
Supplement: Supplementary file 7 — Additional file 7: Table S7. 34 candidate feature genes from LASSO algorithm. [file 12865_2023_581_MOESM7_ESM.xlsx]

## Sheet: Sheet1
Table S7: 34 candidate feature genes from LASSO algorithm
Gene	Coef
(Intercept)	-41.0231
AMPD2	-1.09097
C1D	0.79874
HCG4	0.1321
LOC440434	-0.371814
MAGEL2	-0.319444
NDUFB4	1.58776
PRKAR2B	0.687525
UBE2D1	-0.230441
VOPP1	-0.0297461
ABCB1	-2.88566
AHSP	0.410763
APOL2	-0.143032
APOL6	2.87536
CD247	-2.68911
COPA	0.519074
DSC1	-2.03934
DVL1	3.36416
IL1R2	1.18119
KCNJ15	-0.632419
KIR2DL3	-2.81884
KRT1	-0.172133
MX2	4.99356
MYL4	-0.0484711
OPHN1	-0.0610849
PI3	-0.115048
RC3H1	-1.05167
RPL18	4.89119
SIGLEC5	-0.683846
SPATA1	-0.303317
SPCS2	0.205649
TECPR2	-1.12846
TNFRSF10C	-0.0534697
TRAPPC10	-0.358865
YWHAH	0.858844
