# Supplementary material for: Exploration of biomarkers for systemic lupus erythematosus by machine-learning analysis
Source: BMC Immunol. 2023 Nov 10;24:44. doi: 10.1186/s12865-023-00581-0 (PMC10638835; doi:10.1186/s12865-023-00581-0)
Supplement: Supplementary file 8 — Additional file 8: Table S8. 58 feature genes from SVM-REF algorithm. [file 12865_2023_581_MOESM8_ESM.xlsx]

## Sheet: Sheet1
Table S8: 58 feature genes from SVM-REF algorithm
FeatureName	FeatureID	AvgRank
MX2	152	4.1
RPL18	176	7.5
KIR2DL3	140	8.1
APOL6	91	8.5
DSC1	114	8.5
DVL1	115	10.7
ABCB1	86	10.8
NDUFB4	48	19.5
IL1R2	134	19.7
RC3H1	173	21
COPA	108	25.2
TMEM87A	201	25.7
CD247	99	27.4
CD6	100	30.2
MANSC1	148	31
RPL34	65	32.4
CHRNA5	104	35.4
SUZ12	196	37.2
HCG4	27	38.1
AMPD2	3	38.2
TNFRSF10C	204	38.2
DNTTIP2	15	38.5
RPL29	64	38.7
FMR1	21	39
ARL2BP	92	40.5
RFTN1	175	40.5
TECPR2	198	41
SPCS2	190	41.3
SQSTM1	192	42.4
GJC1	24	43.1
LOC440434	42	43.9
ENO1	116	43.9
AHSP	88	45.2
PRNP	171	46.4
FCGR2C	18	46.5
LBR	145	47.2
YWHAH	209	48.2
LSP1	147	48.6
AIRE	1	49
PLP1	166	50.2
PHLPP1	162	51.8
GALNT7	23	52
SYNGR2	75	52.2
SIGLEC5	184	54.2
RPS14	178	56
LIMD2	146	57
XPNPEP3	82	57.9
PRKAR2B	55	58.4
MXI1	153	58.4
ZNF528	214	59.2
NUBPL	158	60.7
SNX15	188	61.2
KCNJ15	136	61.7
KLF9	141	62
CLIC3	106	62.4
C1D	7	62.8
UBE2D1	78	63
PPP4R2	169	64.7
